# Supplementary material for: Sinus Node Dysfunction after Successful Atrial Flutter Ablation during Follow-Up: Clinical Characteristics and Predictors
Source: J Clin Med. 2022 Jun 4;11(11):3212. doi: 10.3390/jcm11113212 (PMC9181344; doi:10.3390/jcm11113212)
Supplement: Supplementary file 1 [file jcm-11-03212-s001.zip]

Archive with 1 entries (1 files):
- jcm-1749374-supplementary.pdf
